# Supplementary material for: Self-Medication with Drotaverine among Patients with Common Abdominal Symptoms and Treatment Efficacy from the Perspectives of Patients and General Practitioners—An Observational, Retrospective, Cross-Sectional Study Using Real-World Data
Source: J Clin Med. 2022 Jun 1;11(11):3156. doi: 10.3390/jcm11113156 (PMC9181793; doi:10.3390/jcm11113156)
Supplement: Supplementary file 1 [file jcm-11-03156-s001.zip]

Archive with 1 entries (1 files):
- jcm-1700738-supplementary.pdf
